# Supplementary material for: Time-lapse single-cell transcriptomics reveals modulation of histone H3 for dormancy breaking in fission yeast
Source: Nat Commun. 2020 Mar 9;11:1265. doi: 10.1038/s41467-020-15060-y (PMC7062879; doi:10.1038/s41467-020-15060-y)
Supplement: Supplementary file 3 — Source Data [file 41467_2020_15060_MOESM3_ESM.xlsx]

## Sheet: Figure 1d
Figure 1d
				* A1-C2: normal cell (single-cell)				* E2-G3: spheroplast (single-cell)
				D2, H3: cDNA samples amplidied using RNAs prepared from ~10 cellls (bulk control)

## Sheet: Figure 2b
Figure 2b
	* A7-H7: wild-type 0h. (treated with LE)							* A9-H10: wild-type 1h.							* A11-H12: wild-type 3h.
	* A8-H8: wild-type 0h. (not treated)
	* A4-F6: Pnmt41-bgs2 0h.											* A7-F9: Pnmt41-bgs2 1h.											*A10-F12: Pnmt41-bgs2 3h.
	Lanes not shown in the main figure are control lanes: cDNA samples amplidied using RNAs prepared from ~1,000 cellls (bulk control).

## Sheet: Figure 3b
Figure 3b
		Component_1	Component_2	Pseudotime
	s-2	4.9195	-1.28462	1.08639
	s-3	4.28096	-0.119233	2.31514
	s-4	-2.12756	1.33579	9.1622
	s-5	-3.34399	-3.02236	14.6247
	s-6	0.913214	1.63988	6.18654
	s-7	5.12699	-1.37225	0.869119
	s-8	-1.40132	2.47425	9.65356
	s-9	5.34431	-1.00493	0.930496
	s-10	5.4158	-2.39665	0
	s-11	1.81494	1.73904	5.32448
	s-12	5.49276	-0.921806	0.866317
	s-13	5.41871	-1.0104	0.868651
	s-14	0.173383	2.22183	7.84523
	s-15	-0.694977	2.17183	7.70035
	s-16	-3.56274	-2.71287	14.367
	s-18	3.41434	0.549927	3.39691
	s-19	0.928271	1.90186	6.4412
	s-20	5.43822	-0.79601	0.988637
	s-21	-1.24498	2.24379	9.38784
	s-22	-3.78372	-2.99518	14.6917
	s-25	-1.7118	1.89288	8.56655
	s-26	3.70951	0.2438	2.98326
	s-27	-0.115774	2.05933	7.20245
	s-28	0.183123	2.10551	7.73113
	s-29	3.4946	0.595803	3.3575
	s-30	-3.01523	1.28517	10.2297
	s-31	-3.38828	-0.845592	12.5334
	s-32	-0.436691	2.15953	7.47609
	s-33	0.884001	1.74938	6.28224
	s-34	1.20223	1.80994	5.86259
	s-35	-3.98579	-2.43387	14.1839
	s-36	0.494892	2.0069	6.65807
	s-37	-3.13154	1.68635	10.4805
	s-38	5.29303	-1.20568	0.843345
	s-39	-3.70605	-1.80844	13.5325
	s-40	-1.92321	1.69771	8.81421
	s-41	5.58812	-1.10183	0.678191
	s-42	0.890876	1.31543	6.00023
	s-43	-3.21911	-0.432788	12.0996
	s-44	3.21321	0.674565	3.61683
	s-45	-3.80914	-2.29082	14.0064
	s-46	1.75821	1.553	5.29302
	s-49	-3.14442	-0.895493	12.4913
	s-50	4.68161	-1.47407	1.15306
	s-51	-3.56392	-2.97107	14.621
	s-52	-3.88689	-2.86163	14.5821
	s-53	-3.22176	1.27111	10.4186
	s-54	3.28224	0.823816	3.63431
	s-55	-3.08011	0.0414863	11.6229
	s-56	-3.44686	1.21019	10.6087
	s-57	-3.73204	-2.07225	13.7866
	s-58	5.36185	-1.08911	0.8631
	s-59	3.44833	0.312361	3.2322
	s-60	5.60281	-0.982917	0.741573
	s-61	-4.07614	-2.76974	14.5318
	s-62	-1.3212	2.25246	9.41754
	s-63	-3.1997	1.3849	10.4382
	s-64	-1.36563	2.3313	9.50609
	s-65	-3.60567	-2.90337	14.563
	s-66	-3.78159	-2.86469	14.5623
	s-67	-1.30586	2.31984	9.47827
	s-68	-4.06857	-2.84371	14.6034
	s-69	-3.10683	-0.710034	12.3068
	s-70	-3.26096	1.13242	10.4064

## Sheet: Figure 4a-c
Figure 4a-c
			s-10	s-41	s-60	s-38	s-58	s-12	s-13	s-7	s-9	s-20	s-2	s-50	s-3	s-26	s-59	s-29	s-18	s-44	s-54	s-46	s-11	s-34	s-42	s-6	s-33	s-19	s-36	s-27	s-32	s-15	s-28	s-14	s-25	s-40	s-4	s-21	s-62	s-67	s-64	s-8	s-30	s-70	s-53	s-63	s-37	s-56	s-55
		Pseudotime	0	0.678191	0.741573	0.843345	0.8631	0.866317	0.868651	0.869119	0.930496	0.988637	1.08639	1.15306	2.31514	2.98326	3.2322	3.3575	3.39691	3.61683	3.63431	5.29302	5.32448	5.86259	6.00023	6.18654	6.28224	6.4412	6.65807	7.20245	7.47609	7.70035	7.73113	7.84523	8.56655	8.81421	9.1622	9.38784	9.41754	9.47827	9.50609	9.65356	10.2297	10.4064	10.4186	10.4382	10.4805	10.6087	11.6229
	gene_id	gene_name
	SPAC1834.04	hht1	405.69	0	0	18.33	579.64	0	0	11493.4	0	0.96	2.66	21.88	5.32	17.98	0.53	0	0.99	0	2181.13	4645.2	0	0.69	152.81	0	0	4375.67	0	0	47.15	0	24.97	0	0	0	0	0	0	0	0	1.25	0	0	0.43	0.62	0	1492.83	8.92
	SPBC8D2.04	hht2	118.46	2873.14	2964.58	14.86	1965.42	600.75	119.94	3641.49	84.76	490.69	2088.98	287.58	2754.99	1509.61	1658.24	1283.91	0	4207.17	5601.68	3057.38	2871.3	6485.88	1183.62	39.08	258.91	338.83	0	1.27	6833.11	2203.37	221.06	2827.94	3.35	4581.53	6669.6	0	17474.8	3454.22	0.81	0	5795.51	99.15	9.4	60.65	219.13	0	2825.94
	SPBC1105.11c	hht3	595.09	2542.75	158.01	0	112.66	372.01	1.66	270.68	516.17	4945.28	54.98	101.34	160.2	0	172.46	3415.11	95.9	91.21	245.71	0	0	4613.39	204.59	0	0	7.06	0	1.12	6826	655.81	0	20.09	130.81	0	294.16	16.14	0	3.29	0	0	0	294.05	0	0	2.69	70.96	7.12
[truncated: 17 more columns]

## Sheet: Figure 4g
Figure 4g
	# of spores (experiment 1)
		WT	H3.c1KO	H3.c2KO	H3.c3KO
	defective germination	3	25	85	7
	normal germination	129	82	216	169
	total	132	107	301	176
	# of spores (experiment 2)
		WT	H3.c1KO	H3.c2KO	H3.c3KO
	defective germination	14	31	33	2
	normal germination	287	112	102	66
	total	301	133	135	68
	defective germination (%)
	1st trial	2.27273	23.3645	28.2392	3.97727
	2nd trial	4.65116	15.7895	24.4444	2.94118
	AVERAGE	3.46195	19.577	26.3418	3.45922

## Sheet: Figure 4i
Figure 4i
	WT			H3.c1KO			H3.c2KO			H3.c3KO
	incubation time (h.)	OD590nm		incubation time (h.)	OD590nm		incubation time (h.)	OD590nm		incubation time (h.)	OD590nm
	0	0.096		0	0.11		0	0.096		0	0.1
	1	0.12		1	0.13		1	0.12		1	0.116
	2	0.146		2	0.154		2	0.134		2	0.144
	3	0.18		3	0.192		3	0.168		3	0.178
	4	0.218		4	0.24		4	0.208		4	0.256
	5	0.274		5.15	0.304		5	0.262		5.15	0.302
	6.15	0.334		6	0.376		6.15	0.324		6	0.372
	7	0.426		7	0.466		7	0.386		7	0.466
	8	0.546		8	0.582		8	0.496		8	0.586
	9	0.68		9	0.752		9	0.6		9	0.696
	10	0.854		10	0.95		10	0.73		10	0.91
	11	1.074		11	1.162		11	0.926		11	1.154
							12	1.156

## Sheet: Figure 5b
Figure 5b
	H3.c1 (wild-type)								H3.c2 (wild-type)							PH3.c1→PH3.c2							CDSH3.c1→CDSH3.c2							H3.c1→H3.c2
	incubation time (min.)	intensity (a.u.)					Relative intensity		intensity (a.u.)					Relative intensity		intensity (a.u.)					Relative intensity		intensity (a.u.)					Relative intensity		intensity (a.u.)					Relative intensity
	0	9.204	9.293	7.972	9.398	10.579	1		30.803	41.696	37.328	30.134	33.641	1		13.868	11.869	10.472	13.529	15.212	1		7.048	4.31	4.747	5.2	4.609	1		23.906	16.353	30.571	26.517	26.124	1
	5	8.498	8.537	6.677	N.D.	N.D.	N.D.		N.D.	N.D.	N.D.	N.D.	N.D.	N.D.		N.D.	N.D.	N.D.	N.D.	N.D.	N.D.		5.967	3.637	4.431	4.783	4.494	0.899591		25.251	16.021	25.424	N.D.	N.D.	N.D.
	10	9.688	9.825	8.536	9.917	9.472	1.02136		34.559	39.538	39.137	29.09	30.493	0.995478		12.127	13.004	12.622	13.698	16.63	1.04821		6.432	3.831	4.001	5.284	4.157	0.914757		24.751	18.399	31.018	26.075	25.318	1.01693
	15	9.806	8.413	8.1	8.901	9.819	0.969707		33.771	39.687	38.613	31.417	33.116	1.01729		11.995	12.146	11.834	12.978	14.384	0.975166		5.774	3.665	4.259	5.709	4.381	0.917959		21.641	17.818	30.361	24.871	24.915	0.968697
	20	9.159	8.078	8.274	10.79	10.476	1.00713		29.714	38.527	38.345	31.852	36.041	1.00505		13.02	13.516	12.551	12.25	14.871	1.01937		6.028	3.878	4.633	5.429	4.762	0.95431		23.141	18.038	29.414	28.723	23.946	0.998307
	25	9.725	7.496	7.068	9.693	10.819	0.964583		30.899	33.043	41.146	29.449	38.417	0.996267		12.652	14.303	12.843	13.178	15.29	1.05105		6.475	3.479	4.94	5.474	4.958	0.97731		21.996	17.812	25.268	28.226	25.048	0.958525
	30	9.301	8.34	7.904	9.722	11.191	1.00026		33.289	37.729	37.113	30.008	33.97	0.9914		12.409	12.71	12.94	12.433	15.957	1.02308		6.374	4.127	4.738	4.876	4.589	0.953307		24.215	16.939	28.482	28.577	27.166	1.01545
	35	9.856	8.285	6.433	10.596	11.2	0.998364		29.741	37.143	41.813	30.38	35.206	1.00392		12.152	13.519	13.139	13.305	16.647	1.05869		6.411	4.192	4.28	4.794	4.946	0.950181		22.773	17.481	29.557	32.248	25.132	1.03013
	40	9.919	9.033	7.153	10.592	13.699	1.08504		30.566	38.117	40.669	32.176	37.195	1.0295		12.151	14.021	12.012	11.796	17.109	1.03293		6.601	3.862	4.587	5.404	4.952	0.980397		22.755	18.788	28.239	34.358	26.46	1.05774
	45	10.778	8.214	7.15	10.257	10.825	1.01675		29.45	36.907	38.238	31.348	37.62	0.999775		11.117	13.574	12.569	12.799	16.301	1.02171		5.571	3.919	4.257	5.463	4.758	0.924905		23.755	17.933	23.355	30.309	25.129	0.975784
	50	9.014	9.17	7.63	9.595	11.597	1.01206		34.539	37.104	35.162	29.546	38.586	1.00769		11.341	13.5	11.075	13.371	14.553	0.98291		5.947	3.934	4.676	5.972	4.068	0.949178		21.082	20.902	21.792	30.279	26.178	0.973775
	55	8.099	8.003	7.405	9.764	11.516	0.964281		32.604	40.937	30.829	30.464	32.887	0.966124		11.263	10.77	11.692	12.355	14.229	0.928545		5.543	3.698	3.977	4.912	4.188	0.861233		22.598	20.441	20.817	29.697	24.918	0.959505
	60	8.218	9.491	7.687	9.745	10.016	0.972247		34.226	39.752	34.325	30.693	32.035	0.98519		10.909	10.693	11.731	10.436	14.231	0.892995		5.133	3.347	3.903	5.708	3.718	0.841591		21.251	18.271	21.585	28.78	24.126	0.923399
	65	7.167	7.913	7.463	9.095	10.253	0.901929		29.113	37.745	28.84	30.372	34.669	0.925905		9.452	11.19	11.185	9.557	13.136	0.839415		4.517	3.418	3.389	5.496	4.215	0.811723		19.024	19.21	19.006	27.039	22.776	0.867046
	70	7.737	6.671	6.864	8.286	9.14	0.833183		31.616	39.339	29.046	26.093	31.126	0.905635		10.008	11.315	9.778	9.654	13.783	0.839692		4.976	3.378	3.224	4.74	4.144	0.789612		21.129	19.164	19.709	26.438	23.043	0.88671
	75	8.03	6.922	6.397	8.422	8.994	0.834625		28.362	35.342	27.83	25.166	32.009	0.856609		9.328	10.887	9.378	9.542	12.874	0.800754		5.148	3.265	3.495	4.245	3.876	0.772903		18.944	19.215	18.913	26.246	21.644	0.850094
	80	7.55	7.169	6.834	8.469	8.978	0.839685		28.336	35.265	26.595	26.182	33.041	0.860699		9.443	8.783	9.172	11.224	12.325	0.784403		5.156	2.819	3.446	3.756	3.78	0.731535		16.968	19.871	18.47	26.409	19.699	0.821383
	85	8.304	6.954	6.576	7.911	8.932	0.83273		28.286	33.515	28.655	27.701	31.546	0.862335		9.306	9.323	9.947	10.639	11.545	0.781524		4.598	2.607	3.767	3.751	3.851	0.716755		19.011	18.483	18.572	26.796	22.245	0.851269
	90	7.938	6.513	5.513	7.691	8.219	0.772381		32.247	31.335	30.125	28.213	30.174	0.876107		7.902	9.651	8.178	10.43	11.596	0.735289		5.019	3.307	3.389	3.573	3.891	0.740102		17.924	18.564	18.706	26.879	19.886	0.825773
	95	7.025	7.131	6.606	7.544	7.333	0.767321		30.183	33.086	27.647	27.735	28.845	0.849622		7.232	8.157	6.993	9.059	10.134	0.640108		5.014	2.821	3.56	3.597	3.427	0.710774		16.169	17.29	18.946	25.788	20.667	0.800674
	100	6.604	7.132	6.42	6.996	7.681	0.749968		30.309	37.387	24.847	26.885	25.383	0.834155		7.653	9.859	8.348	9.983	11.017	0.721478		4.951	2.314	2.959	3.765	3.976	0.693255		17.162	18.129	19.711	23.27	20.532	0.80022
	105	6.085	6.907	6.016	7.137	8.114	0.737609		31.829	33.618	24.306	26.869	27.36	0.82938		8.187	9.337	9.047	9.258	11.016	0.721247		4.483	2.854	3.083	3.452	3.044	0.652775		16.414	17.499	16.19	21.868	20.933	0.752436
	110	5.635	7.134	5.658	6.412	8.03	0.707682		31.515	33.674	25.122	26.254	27.793	0.831546		7.955	8.545	9.629	9.907	11.102	0.725758		4.598	3.011	3.475	3.418	4.245	0.723431		15.009	15.447	18.634	22.911	20.397	0.748338
	115	6.296	6.443	6.447	6.528	8.323	0.73283		30.458	31.855	24.613	26.319	27.816	0.812554		7.378	8.844	8.917	9.263	11.444	0.705866		5.032	3.203	3.505	3.427	2.975	0.700085		15.849	16.302	18.001	21.215	18.66	0.729135
	120	6.438	6.62	6.264	6.289	7.538	0.713711		28.849	31.047	24.383	23.996	29.288	0.792404		8.2	7.819	8.684	8.278	10.26	0.665758		4.161	2.841	3.452	2.836	3.402	0.644131		16.472	17.324	17.827	21.512	21.007	0.762462
	125	7.155	6.925	7.098	6.145	7.918	0.758752		30.572	31.998	24.634	24.149	30.277	0.815832		7.838	8.572	8.94	9.242	10.977	0.701601		4.704	2.601	3.542	3.187	3.051	0.659296		13.781	15.671	17.75	20.776	20.299	0.714961
	130	6.149	6.158	6.579	6.192	6.75	0.685269		30.884	33.325	21.474	28.423	30.438	0.832617		7.625	8.297	7.423	8.048	9.63	0.631609		5.018	3.049	3.082	2.985	2.435	0.639384		15.36	14.415	16.185	20.064	18.058	0.680986
	135	5.357	6.007	5.88	7.359	6.87	0.677626		30.486	29.553	24.66	27.225	29.5	0.814645		8.076	7.488	8.513	8.683	9.365	0.648576		4.409	2.519	2.913	2.982	2.943	0.608397		14.007	14.597	17.055	20.995	19.03	0.693961
	140	6.195	6.732	6.215	6.519	7.507	0.71412		28.853	33.431	23.522	24.584	29.661	0.806736		7.96	8.024	6.92	7.466	9.852	0.619276		4.449	2.484	3.391	2.657	2.914	0.613375		13.429	14.743	15.695	19.32	16.415	0.644702
	145	5.849	6.193	6.171	6.984	7.009	0.693407		30.805	35.284	22.821	24.256	33.192	0.843066		7.62	7.084	7.637	6.497	8.85	0.580262		4.86	2.487	3.185	3.459	2.911	0.652234		15.16	14.604	16.776	19.117	17.727	0.675333
	150	5.724	6.119	4.833	6.742	7.091	0.65687		28.971	35.634	22.762	27.645	29.586	0.832928		6.238	7.726	7.468	6.66	8.856	0.568868		4.493	2.062	3.026	3.375	2.73	0.60531		12.776	14.497	16.282	20.707	21.046	0.690915
	155	5.524	6.629	4.817	6.569	7.091	0.659476		29.458	31.347	21.956	25.895	33.704	0.820037		7.216	7.499	8.055	6.006	8.009	0.566359		4.991	2.872	3.059	2.335	2.413	0.604692		14.84	14.625	16.639	21.951	16.942	0.688396
	160	6.334	5.192	6.347	6.509	7.856	0.694096		27.605	30.138	22.509	26.458	31.82	0.797975		7.69	7.025	7.799	6.057	8.845	0.576074		4.723	2.77	2.614	2.521	2.172	0.57112		13.169	15.996	18.321	18.601	17.062	0.673429
	165	6.128	5.829	4.359	6.252	7.787	0.653555		27.928	26.859	20.416	27.439	28.891	0.75767		6.14	6.818	6.854	6.162	7.813	0.5202		3.927	2.487	2.939	2.57	2.353	0.550899		14.406	13.874	16.696	16.911	17.396	0.642118
	170	5.668	5.004	4.74	6.092	7.477	0.623972		25.085	30.038	22.258	26.033	32.834	0.78483		7.082	8.363	8.831	7.341	8.422	0.616459		3.043	2.648	2.608	2.721	2.813	0.533804		12.798	13.387	17.601	17.429	16.489	0.62933
	175	6.509	4.983	4.902	6.117	8.121	0.659519		26.37	29.525	20.57	29.163	30.918	0.786546		5.546	6.769	7.694	6.731	7.255	0.523403		3.667	2.439	2.129	2.614	2.25	0.50548		9.228	12.621	15.996	16.01	15.877	0.564764
	180	6.25	5.46	4.801	5.86	7.786	0.649292		25.336	30.964	21.433	27.004	33.355	0.795452		6.62	8.591	7.036	7.064	8.321	0.5794		4.22	2.484	2.779	2.864	2.914	0.588909		10.151	13.697	16.313	16.58	17.564	0.601801
	185	6.365	5.765	4.666	5.934	7.206	0.644533		23.646	30.21	20.319	26.72	30.837	0.758816		7.16	7.946	7.617	6.416	9.542	0.59555		4.188	2.569	2.467	2.854	2.269	0.553639		15.923	12.24	15.225	16.611	16.333	0.618218
	190	6.276	5.063	4.827	5.641	5.958	0.597791		26.045	32.955	24.126	24.977	33.853	0.817709		7.552	7.164	7.116	6.077	7.782	0.549515		4.086	1.399	2.534	2.79	1.833	0.487844		12.248	11.686	15.716	16.288	15.722	0.580379
	195	5.948	4.775	4.195	5.65	5.865	0.569113		26.047	26.173	23.826	26.088	31.868	0.771892		7.882	7.109	7.961	7.809	8.333	0.601909		2.742	1.47	2.412	2.53	2.005	0.430617		11.495	11.563	13.409	17.418	15.199	0.559516
	200	5.609	4.83	4.841	7.057	5.927	0.608535		26.206	27.827	26.317	29.811	32.5	0.82177		6.037	6.49	7.163	6.72	8.573	0.538614		2.87	2.18	2.691	3.585	2.854	0.547195		9.937	10.479	13.353	21.435	17.083	0.585457
	205	6.114	4.445	4.187	6.042	5.68	0.569866		26.223	25.207	21.291	25.073	29.291	0.732048		5.757	6.999	6.352	5.538	7.519	0.495227		3.371	2.171	2.397	3.518	2.378	0.533881		11.679	9.742	12.943	15.509	17.928	0.549125
	210	4.373	4.087	4.703	5.192	5.883	0.521853		24.232	27.647	25.034	26.61	29.311	0.765164		5.742	6.71	6.389	5.609	6.982	0.483941		2.955	1.791	2.172	3.073	2.463	0.48059		10.606	10.622	14.449	17.114	18.808	0.579885
	215	5.453	4.76	4.118	5.542	6.184	0.561017		25.136	33.149	25.089	21.717	25.983	0.755026		5.436	5.546	6.447	6.07	6.843	0.467159		3.574	1.957	2.095	2.505	1.967	0.466852		10.069	12.354	14.827	14.633	16.007	0.549846
	220	4.682	4.639	4.511	5.345	5.467	0.530595		27.777	29.712	23.708	25.135	26.571	0.765561		5.465	5.828	7.625	5.825	7.353	0.494165		3.823	1.695	2.139	2.698	2.229	0.485606		8.23	9.556	13.751	15.794	16.323	0.515538
	225	6.107	4.944	4.659	5.569	6.028	0.58793		28.792	29.034	27.887	29.313	25.435	0.809098		5.739	6.46	6.162	5.476	7.244	0.478537		2.884	1.8	2.26	2.88	2.326	0.468859		8.33	12.088	13.562	16.814	13.894	0.523912
	230	5.833	4.479	4.04	5.186	5.842	0.546441		27.383	25.317	25.739	26.99	24.063	0.745913		4.932	6.864	6.438	5.78	6.403	0.468314		2.625	2.26	2.087	2.62	2.226	0.456047		11.786	12.559	12.484	14.391	13.891	0.527338
	235	6.321	4.664	4.178	4.718	4.461	0.524092		25.912	27.273	22.726	26.718	25.312	0.736979		6.233	6.002	6.506	5.262	6.938	0.476382		3.548	1.707	2.642	2.643	2.11	0.488153		8.253	12.334	11.914	16.032	12.84	0.497064
	240	5.82	4.642	3.56	5.322	4.799	0.519808		29.908	21.868	21.631	25.909	24.419	0.712751		6.436	5.786	6.5	4.693	6.669	0.463187		3.044	1.656	2.29	2.683	1.979	0.449641		11.234	13.429	12.053	14.737	12.038	0.514218
	245	5.446	4.517	3.622	5.409	4.503	0.505899		27.395	29.33	21.147	25.16	25.413	0.739882		5.935	5.667	7.433	6.096	7.669	0.505004		3.57	2.101	2.618	2.594	2.283	0.508065		9.667	13.283	12.226	14.521	13.489	0.511748
	250	5.387	4.51	3.493	5.258	4.335	0.494833		28.497	29.661	19.6	27.444	27.446	0.764093		6.05	5.111	6.928	6.147	6.933	0.479892		3.476	1.995	2.117	2.291	2.798	0.489195		12.757	13.295	11.892	14.692	14.663	0.545059
	255	4.465	4.218	3.835	5.62	4.523	0.4879		26.623	28.757	16.17	22.012	25.063	0.683316		5.607	5.868	6.895	5.444	6.145	0.461263		3.649	2.117	2.324	2.401	2.689	0.508605		13.033	13.694	10.438	16.116	13.639	0.54199
	260	4.295	3.91	3.212	4.513	4.871	0.447853		27.207	26.561	21.958	21.918	23.885	0.700044		5.199	5.972	6.821	6.277	6.695	0.476736		3.881	2.266	1.922	2.304	2.719	0.50521		12.18	11.596	13.041	15.506	17.37	0.564448
	265	4.313	4.609	3.236	4.877	4.622	0.466283		28.863	28.16	19.56	20.847	23.173	0.69471		4.909	5.119	6.392	5.569	6.297	0.435504		4.493	2.379	2.268	2.59	2.189	0.537123		14.272	12.624	12.277	15.699	16.294	0.576378
	270	4.729	3.86	2.838	4.253	4.796	0.440856		25.587	24.257	21.13	23.746	27.361	0.703223		6.289	4.771	6.935	5.62	5.947	0.45515		6.024	2.219	1.975	2.498	2.294	0.579224		12.631	12.42	13.515	14.35	14.762	0.548129
	275	4.35	4.201	3.295	4.617	4.414	0.44949		22.391	22.333	25.067	22.231	25.971	0.679675		5.136	5.567	5.521	5.407	5.66	0.420185		6.715	1.738	1.813	2.594	2.253	0.583198		10.123	12.023	11.792	14.603	16.52	0.526933
	280	3.789	3.934	3.86	4.24	5.045	0.449296		26.27	23.196	20.736	21.136	23.297	0.660332		4.461	4.949	6.68	5.57	6.233	0.429453		7.819	1.608	1.634	2.434	2.309	0.609863		12.033	10.417	14.351	14.088	19.927	0.573544
	285	3.973	5.625	3.833	4.166	4.216	0.469642		22.501	26.026	24.266	22.944	24.535	0.692803		4.948	4.405	5.256	5.145	5.778	0.393102		8.743	1.965	2.018	3.18	2.409	0.706761		14.289	9.188	10.426	13.833	18.994	0.540451
	290	4.028	3.65	3.882	4.364	3.446	0.417043		26.834	23.869	24.545	26.142	22.642	0.714462		5.516	4.706	7.09	4.783	5.739	0.428545		9.259	1.699	2.1	2.629	1.935	0.680019		12.878	10.028	11.127	13.541	17.286	0.525306
	295	3.547	2.145	3.526	3.733	4.37	0.372928		23.353	24.619	24.085	22.688	19.137	0.655995		4.514	5.253	6.089	4.377	5.782	0.400539		9.656	1.579	2.01	3.571	1.903	0.722351		12.228	10.311	12.441	14.557	18.043	0.547335
	300	3.866	2.924	3.866	3.176	3.427	0.371593		24.04	24.295	25.784	25.209	24.823	0.715147		5.733	4.402	5.752	5.066	5.643	0.409484		8.839	1.822	2.075	3.684	1.822	0.703944		14.493	10.587	11.299	14.37	17.546	0.553126
	305	4.099	3.203	4.237	3.389	3.788	0.402963		25.616	22.868	26.993	22.31	24.62	0.705101		5	4.75	5.304	4.281	5.86	0.387914		9.344	2.01	1.653	3.994	2.045	0.73497		15.562	11.734	13.382	13.56	18.505	0.58915
	310	4.179	3.622	5.165	3.592	4.661	0.456853		23.714	26.008	22.618	22.62	22.211	0.67494		5.935	5.833	6.352	3.928	4.846	0.414072		10.419	2.186	1.928	5.344	2.027	0.845257		11.222	11.259	12.508	13.795	17.223	0.534595
	315	3.477	4.528	6.932	3.49	5.42	0.513435		24.172	22.181	25.051	21.725	21.538	0.660517		5.571	5.268	5.663	5.1	5.674	0.419954		9.834	2.053	1.775	5.25	2.155	0.812958		15.51	11.761	11.471	14.05	18.604	0.578241
	320	4.069	4.459	6.844	3.89	7.179	0.569285		27.104	22.01	25.511	19.521	19.378	0.653933		6.333	4.343	5.939	4.908	6.125	0.425681		9.879	1.936	1.67	6.447	1.996	0.846184		15.525	10.315	11.287	15.118	15.544	0.549028
	325	3.537	4.177	9.157	3.306	7.266	0.590858		25.101	23.037	22.926	19.236	21.639	0.644802		6.825	5.405	5.991	6.391	5.719	0.46699		10.494	2.069	2.406	6.987	1.986	0.923902		10.584	10.198	11.356	15.198	13.859	0.495622
	330	3.326	5.258	9.242	2.904	8.728	0.634242		27.629	23.646	23.171	20.512	19.7	0.660465		7.678	5.035	6.062	5.635	5.687	0.463387		9.135	1.572	1.833	7.261	2.162	0.847534		15.202	11.232	9.14	17.207	14.91	0.548234
	335	3.626	5.887	12.152	3.452	10.543	0.767773		27.209	21.71	23.346	21.134	19.973	0.653057		7.318	4.54	5.769	4.88	5.724	0.434657		10.551	1.662	1.937	8.195	2.07	0.942155		14.617	12.593	10.411	16.763	16.387	0.573179
	340	3.625	5.429	11.722	3.76	12.028	0.787237		25.417	21.885	22.259	21.886	19.128	0.636945		7.9	4.955	5.789	5.339	5.818	0.45883		9.763	1.88	2.092	8.47	2.094	0.937678		15.997	11.153	10.757	16.771	16.55	0.57688
	345	3.682	7.011	12.559	3.381	12.987	0.853034		28.479	19.718	23.013	21.672	20.686	0.654186		8.326	4.917	6.512	4.66	5.304	0.457567		9.589	1.928	2.079	8.689	1.932	0.934514		16.736	13.86	12.549	18.41	17.697	0.641867
	350	4.122	6.462	12.563	3.473	11.709	0.825238		27.837	19.509	23.122	22.851	19.662	0.650805		8.127	4.975	5.76	4.137	5.458	0.438137		9.968	2.658	2.333	9.097	2.268	1.01582		16.175	12.916	11.81	17.399	17.887	0.617044
	355	3.278	9.206	13.967	3.639	11.203	0.889054		27.058	21.577	20.88	23.409	18.3	0.640684		8.546	5.527	7.035	5.761	5.157	0.493087		11.006	2.161	2.565	8.678	3.008	1.05804		16.424	15.545	12.716	18.661	18.057	0.659288
	360	3.497	10.36	12.874	4.29	10.416	0.892154		22.987	18.607	23.393	22.828	19.328	0.617176		7.601	5.864	8.01	4.382	5.09	0.476474		10.446	2.499	3.159	9.411	3.199	1.10805		13.927	14.555	12.363	18.827	17.925	0.628463
	365	3.016	11.285	12.64	3.637	12.994	0.938122		25.745	20.722	24.121	23.659	19.36	0.654411		8.092	7.038	7.386	5.077	4.754	0.498029		9.451	2.839	4.129	8.266	3.312	1.08038		15.677	15.037	15.362	18.833	15.912	0.654575
	370	3.177	10.676	13.188	3.768	13.839	0.961288		23.845	19.623	23.68	23.639	18.144	0.627475		7.819	7.57	7.748	4.848	5.232	0.511424		8.848	3.568	4.539	8.697	3.906	1.14062		14.722	15.061	13.537	19.818	14.346	0.627548
	375	2.446	9.682	12.977	4.574	11.986	0.897063		26.571	18.935	22.541	20.338	17.484	0.609837		7.107	6.636	7.296	4.424	5.408	0.475304		9.996	3.809	6.289	8.777	4.858	1.30157		14.095	17.932	14.577	20.488	15.839	0.671664
	380	2.478	9.211	13.403	5.332	12.551	0.925268		26.059	18.862	18.639	21.627	19.432	0.602637		8.332	5.356	6.068	4.514	5.663	0.460862		8.679	4.476	7.313	8.257	5.193	1.30887		14.569	16.108	12.53	19.407	14.926	0.628002
	385	2.684	10.429	14.868	6.238	14.794	1.05527		23.741	17.52	18.728	19.548	20.93	0.57872		8.007	5.047	6.59	4.802	6.333	0.473888		7.693	5.573	7.261	7.235	6.425	1.31925		14.441	12.683	16.345	19.518	13.78	0.621741
	390	2.515	11.538	14.458	6.118	13.805	1.0428		25.638	17.773	18.875	19.905	19.205	0.584072		7.868	4.565	6.487	4.646	6.477	0.462556		8.187	5.411	7.743	7.557	6.028	1.34777		13.157	13.953	14.888	20.066	17.693	0.645957
	395	3.259	10.8	11.696	8.332	10.826	0.966994		21.314	18.533	20.749	24.033	20.831	0.607481		6.834	5.059	5.773	4.997	6.274	0.445527		8.115	6.499	9.211	7.562	6.674	1.46874		13.676	14.773	13.832	17.091	17.328	0.621199
	400	3.352	11.533	14.379	8.737	13.751	1.11424		20.854	16.424	20.451	23.232	19.847	0.580685		7.55	3.44	5.993	6.165	6.678	0.459215		7.782	8.1	7.502	6.596	5.822	1.38157		13.801	14.254	15.315	16.992	16.358	0.62136
	405	4.457	9.485	12.856	9.549	13.125	1.06515		22.72	21.022	18.444	21.275	18.974	0.590057		7.474	3.73	6.987	5.35	6.803	0.46719		6.908	7.247	8.535	6.753	6.89	1.40206		13.684	13.375	15.512	20.607	16.834	0.648023
	410	5.223	10.357	10.895	11.202	12.737	1.08543		20.543	18.508	16.507	21.47	18.106	0.548001		6.432	4.839	6.507	5.96	6.531	0.466035		6.111	7.953	7.944	6.724	7.43	1.39546		14.902	15.297	16.333	21.359	15.275	0.673567
	415	7.045	12.295	10.212	10.902	10.713	1.10164		24.143	15.129	17.932	21.493	19.533	0.565834		6.689	5.137	7.137	5.923	7.816	0.503495		4.795	8.208	9.893	6.102	9.163	1.4726		13.325	14.096	16.513	19.45	15.695	0.640466
	420	6.098	11.226	10.996	10.323	11.518	1.07999		22.618	17.967	18.035	21.06	21.074	0.580373		6.759	5.342	5.078	5.505	7.921	0.471209		6.473	9.113	8.32	6.583	7.433	1.46338		12.112	14.767	16.932	19.45	17.092	0.650784
	425	8.729	11.592	11.298	12.163	10.681	1.17261		21.644	18.192	16.342	22.08	19.114	0.560892		6.719	4.819	6.918	5.858	9.7	0.523695		5	9.194	9.002	6.473	6.644	1.40129		13.918	13.785	14.716	18.681	16.392	0.627613
	430	7.474	11.544	10.938	10.935	7.222	1.03589		22.016	19.835	20.552	23.851	18.229	0.601854		7.039	5.767	7.87	5.434	8.581	0.534119		5.564	10.588	7.503	6.922	8.407	1.50436		13.818	14.841	16.308	17.925	17.344	0.649837
	435	8.325	11.761	9.873	11.285	9.966	1.10257		19.476	19.674	20.13	23.099	18.273	0.579786		6.583	4.617	8.111	5.314	7.334	0.492055		6.309	9.238	7.492	6.542	8.586	1.47283		16.83	11.618	15.883	17.961	14.882	0.625037
	440	8.958	10.762	10.099	9.845	6.488	0.99367		19.871	15.804	18.151	21.698	19.207	0.545679		6.465	4.454	7.214	5.625	8.108	0.490624		7.346	9.938	8.373	7.255	7.906	1.57513		10.988	10.334	15.807	17.187	10.56	0.525435
	445	9.413	11.493	8.839	11.736	7.683	1.05852		14.421	18.375	16.461	21.463	19.673	0.520691		6.448	4.724	6.427	5.316	8.306	0.480693		5.875	11.228	8.021	8.02	6.301	1.52215		11.884	10.07	16.806	19.244	10.599	0.55562
	450	9.079	11.796	8.643	12.473	6.653	1.04732		17.093	16.191	18.918	19.282	18.367	0.517569		7.021	5.18	6.127	5.423	7.734	0.484758		7.128	8.983	7.127	7.582	8.431	1.51466		9.613	12.357	18.019	19.144	9.827	0.558512
	455	9.839	12.001	9.096	11.68	7.115	1.07073		12.952	18.12	17.778	20.216	18.696	0.505536		7.2	6.166	5.858	5.343	7.801	0.498353		5.01	9.757	7.997	8.058	7.368	1.47372		10.4	10.273	13.069	18.226	12.045	0.518446
	460	9.463	11.485	7.624	11.037	7.625	1.01697		13.201	16.978	12.432	22.362	17.701	0.476227		6.134	5.257	5.796	5.147	7.087	0.452979		5.081	10.217	8.482	5.776	6.357	1.38585		10.64	10.023	14.566	19.103	12.857	0.544168
	465	9.566	14.131	7.961	9.888	6.978	1.04474		17.365	18.666	17.063	20.527	17.746	0.526302		6.082	6.726	5.658	4.788	7.269	0.469946		5.383	10.274	7.753	6.368	6.876	1.41445		12.408	9.672	13.731	17.195	12.173	0.527889
	470	9.929	11.994	7.865	10.038	7.664	1.02248		17.161	15.621	12.059	19.758	18.816	0.480496		5.893	6.081	6.14	5.493	7.59	0.480323		5.421	11.525	6.425	6.374	5.283	1.3517		14.786	10.96	12.838	16.549	14.233	0.5618
	475	9.999	11.901	8.215	10.954	8.319	1.06334		17.429	15.632	17.161	20.972	18.612	0.51731		4.979	5.06	6.185	5.731	6.954	0.445096		5.862	11.417	6.839	5.645	6.736	1.40847		14.112	10.647	14.016	17.238	14.114	0.567963
	480	11.685	13.404	7.568	10.013	9.76	1.12884		18.682	19.388	15.924	18.521	15.006	0.504147		5.18	5.637	6.016	6.187	7.276	0.466451		5.999	10.277	4.33	5.753	6.139	1.25407		16.577	9.322	13.026	18.577	13.37	0.573997
	485	10.344	12.671	7.389	10.847	9.383	1.09017		16.581	18.444	19.757	20.691	19.425	0.546641		5.732	5.539	6.157	5.178	7.613	0.465266		5.971	10.092	5.874	6.394	6.249	1.33441		16.953	11.219	13.418	18.353	13.6	0.59563
	490	12.474	11.692	6.484	10.58	8.473	1.07012		15.886	20.995	20.297	17.991	16.126	0.525887		6.946	5.481	5.512	4.72	7.391	0.462664		6.185	9.167	4.721	5.845	7.139	1.27564		20.354	12.007	14.221	15.286	14.942	0.622089
	495	11.638	12.386	7.598	9.746	8.579	1.07538		18.339	20.733	15.24	18.841	15.537	0.510881		6.777	6.309	5.65	5.618	8.193	0.501109		5.939	10.134	5.192	6.066	6.995	1.32461		18.726	9.275	14.433	16.681	17.543	0.620858
	500	9.943	12.181	4.825	8.894	7.111	0.924816		18.048	17.644	15.993	20.719	14.178	0.498738		5.293	5.683	5.89	5.277	6.918	0.447436		5.907	10.065	4.739	5.983	6.992	1.29992		19.361	10.089	15.302	15.865	14.194	0.605899
	505	9.929	10.708	5.799	9.54	7.236	0.930371		17.048	19.236	15.998	18.161	13.751	0.484983		5.3	5.116	6.021	5.445	7.669	0.454981		6.773	9.605	4.895	6.102	6.624	1.31199		21.742	13.996	15.346	15.883	15.502	0.667922
	510	7.955	10.655	6.248	8.447	6.427	0.855445		17.972	16.445	14.761	20.813	15.551	0.492748		5.333	5.023	5.989	5.94	7.342	0.456151		3.687	8.963	5.142	5.875	6.289	1.15598		21.784	14.02	18.598	17.135	15.68	0.706376
	515	11.405	10.853	6.006	9.029	7.187	0.957671		17.7	18.935	17.577	22.287	16.423	0.535259		5.354	4.734	5.949	4.886	6.846	0.427544		3.908	8.819	5.352	5.777	6.341	1.16528		17.65	13.176	14.553	19.017	15.896	0.65029
	520	10.105	10.742	8.733	9.364	6.481	0.978017		18.268	16.178	17.466	23.366	16.081	0.526255		5.274	5.26	5.366	5.345	7.417	0.441293		3.699	9.494	5.211	5.655	5.781	1.1515		17.28	12.93	10.778	19.3	15.06	0.610249
	525	9.885	10.26	7.342	8.352	7.046	0.92333		18.044	10.451	16.38	21.775	18.621	0.491187		4.716	5.242	5.334	5.179	6.637	0.417367		4.066	8.79	5.216	4.003	5.995	1.0832		20.143	14.986	11.126	20.513	16.145	0.671518
	530	9.822	10.872	5.665	9.495	6.476	0.911381		17.663	15.707	17.061	23.59	16.144	0.519378		5.557	4.941	5.216	5.38	7.654	0.442617		3.995	8.577	4.84	5.163	5.754	1.09319		19.302	15.234	13.194	20.402	15.515	0.677463
	535	8.341	9.816	6.085	9.433	5.035	0.833441		18.619	16.7	9.769	22.317	17.323	0.488059		5.509	5.183	6.675	5.644	7.348	0.467421		5.374	7.974	5.145	5.281	6.484	1.16763		20.241	16.194	11.791	20.929	15.521	0.685797
	540	7.25	10.204	4.458	7.995	4.909	0.749602		17.803	16.451	13.499	21.767	18.555	0.507339		5	5.955	6.068	5.533	7.576	0.463926		5.504	7.767	5.595	5.637	6.483	1.19572		18.213	17.645	13.544	18.576	14.786	0.670311
	545	8.588	7.164	4.348	8.598	4.909	0.723571		20.192	13.311	14.45	19.095	17.44	0.486676		3.881	4.973	5.801	4.983	6.499	0.402417		6.665	7.938	4.979	5.467	5.68	1.18581		18.124	15.085	16.835	16.974	16.319	0.674952
	550	7.404	7.696	5.433	8.14	4.78	0.720256		20.427	17.056	14.958	17.122	13.287	0.477241		4.73	3.652	4.818	5.105	7.433	0.396274		7.928	7.35	4.95	5.653	5.945	1.22814		19.269	17.581	16.726	18.097	15.989	0.70998
	555	6.143	6.417	7.845	8.581	6.069	0.754747		16.232	16.49	11.573	18.602	14.911	0.448198		4.643	3.843	5.852	4.55	6.23	0.386728		8.358	8.652	4.734	6.307	5.802	1.30636		19.746	19.339	18.679	19.358	16.468	0.757992
	560	6.889	6.415	9.475	7.91	8.021	0.833441		18.311	15.571	12.02	14.46	14.743	0.432628		4.959	4.557	5.666	5.13	6.862	0.418383		8.011	7.706	5.638	3.371	5.1	1.15096		20.814	18.547	20.606	16.43	16.616	0.753319
	565	8.45	6.845	9.87	7.24	8.056	0.871141		16.737	15.519	13.753	13.073	10.588	0.40132		5.324	4.563	5.566	5.186	6.117	0.411948		9.525	7.965	6.603	4.073	5.436	1.29667		18.559	22.964	21.442	18.742	17.499	0.803476
	570	8.883	8.025	11.062	7.617	5.277	0.879817		15.957	13.931	16.677	16.279	10.232	0.42094		5.225	6.166	5.591	3.868	5.973	0.412979		9.401	7.164	7.219	3.316	6.263	1.28745		17.406	22.25	22.381	19.03	15.704	0.783755
	575	11.168	8.606	10.153	7.325	6.059	0.932502		18.964	12.222	18.387	15.888	12.047	0.44647		5.835	6.162	5.113	3.2	6.215	0.408391		8.488	7.693	7.846	3.778	5.776	1.29586		18.518	21.324	21.144	21.106	15.168	0.787715
	580	12.895	9.267	13.018	7.097	6.576	1.05182		19.808	14.769	15.253	17.685	12.331	0.459937		4.892	5.594	5.344	3.612	6.155	0.394103		10.634	3.842	9.348	3.693	5.194	1.26229		18.332	22.144	19.826	20.395	15.39	0.778215
	585	14.065	10.955	12.509	6.827	8.524	1.13853		18.613	14.62	15.619	14.165	14.382	0.445842		4.885	7.771	4.443	3.873	5.447	0.406759		11.345	4.798	8.763	4.961	5.255	1.35533		18.013	19.678	23.017	19.924	16.652	0.78791
	590	12.003	12.215	13.198	7.56	7.88	1.13801		19.713	15.71	13.915	16.159	15.457	0.46632		4.181	8.04	4.824	4.838	5.653	0.423957		11.091	6.92	10.354	6.105	7.604	1.6236		18.325	22.221	20.682	20.675	18.185	0.810619
	595	13.712	12.683	13.625	6.856	10.094	1.22659		17.057	14.236	14.102	11.344	14.965	0.413037		3.672	6.146	5.002	4.293	5.366	0.37689		13.744	5.926	9.493	6.478	7.199	1.65316		18.816	23.845	18.158	17.762	16.589	0.770788
	600	14.552	13.902	13.93	5.309	11.273	1.26956		17.446	15.333	15.195	10.649	15.951	0.429569		4.9	7.907	5.195	4.14	5.512	0.425774		11.872	5.912	9.41	7.095	9.068	1.67311		18.763	18.871	19.731	19.211	15.458	0.74539

## Sheet: Figure 5c
Figure 5c
	# of spores (experiment 1)
		WT	H3.c1KO	PH3.c1→PH3.c2	CDSH3.c1→CDSH3.c2	H3.c1→H3.c2
	defective germination	3	25	23	46	17
	normal germination	129	82	175	379	73
	total	132	107	198	425	90
	# of spores (experiment 2)
		WT	H3.c1KO	H3.c2KO	H3.c3KO
	defective germination	14	31	43	28	15
	normal germination	287	112	180	156	59
	total	301	133	223	184	74
	defective germination (%)
		WT	H3.c1KO	PH3.c1→PH3.c2	CDSH3.c1→CDSH3.c2	H3.c1→H3.c2
	1st trial	2.27273	23.3645	11.6162	10.8235	18.8889
	2nd trial	4.65116	15.7895	19.2825	15.2174	20.2703
	AVERAGE	3.46195	19.577	15.4493	13.0205	19.5796

## Sheet: Supplementary Figure 3c
Supplementary Figure 3c
		# of candidate genes	# of total genes	p-value				# of candidate genes	# of total genes	p-value			# of candidate genes	# of total genes	p-value			# of candidate genes	# of total genes	p-value
	cytoplasmic translation	5	484	0.00176219			cytoplasmic translation	1	484	3.48171e-06		ascospore formation	1	78	0.238173		nucleobase-containing small molecule metabolic process	1	199	0.0137552
	ascospore formation	7	78	0.00694057				2	484	2.69516e-05			2	78	0.277974			2	199	0.0419595
	nucleobase-containing small molecule metabolic process	11	199	0.0221258				3	484	0.000141839			3	78	0.218153			3	199	0.086759
	detoxification	5	68	0.0390395				4	484	0.000560011			4	78	0.127017			4	199	0.134178
	mRNA metabolic process	13	281	0.0394713				5	484	0.00176219			5	78	0.0582765			5	199	0.164888
	lipid metabolic process	11	235	0.0484093				6	484	0.00459716			6	78	0.0219133			6	199	0.167477
	transcription, DNA-templated	10	464	0.063211				7	484	0.0102206			7	78	0.00694057			7	199	0.144523
	regulation of transcription, DNA-templated	8	393	0.0654714				8	484	0.0197621			8	78	0.00188925			8	199	0.108129
	mitotic sister chromatid segregation	2	177	0.0661601				9	484	0.0337532			9	78	0.000448809			9	199	0.0712391
	meiotic nuclear division	6	112	0.0724618				10	484	0.0515543			10	78	9.41826e-05			10	199	0.0418406
	membrane organization	7	149	0.085092				11	484	0.0711227			11	78	1.763e-05			11	199	0.0221258
	vesicle-mediated transport	12	329	0.0983138				12	484	0.0893557			12	78	2.96751e-06			12	199	0.0106215
	vitamin metabolic process	3	42	0.0994843				13	484	0.102946			13	78	4.52165e-07			13	199	0.00466069
	protein targeting	5	100	0.106082				14	484	0.109403			14	78	6.2723e-08			14	199	0.00188036
	signaling	11	305	0.106531				15	484	0.107792			15	78	7.95951e-09			15	199	0.000701058
	ribosome biogenesis	9	349	0.119582				16	484	0.0988996			16	78	9.27876e-10			16	199	0.000242602
	cofactor metabolic process	4	207	0.122566				17	484	0.0848289			17	78	9.97274e-11			17	199	7.82233e-05
	autophagy	3	48	0.124698				18	484	0.0682535			18	78	9.91383e-12			18	199	2.3581e-05
	transmembrane transport	11	354	0.124786				19	484	0.0516734			19	78	9.14082e-13			19	199	6.66635e-06
	chromatin organization	7	281	0.132311				20	484	0.0369114			20	78	7.83644e-14			20	199	1.77213e-06
	sulfur compound metabolic process	5	114	0.134697
	protein catabolic process	8	229	0.135019
	mitochondrial gene expression	3	168	0.137034
	protein complex assembly	2	133	0.147402			detoxification	1	68	0.283204		mRNA metabolic process	1	281	0.00143947		lipid metabolic process	1	235	0.00520076
	DNA repair	6	179	0.162965				2	68	0.287221			2	281	0.00627945			2	235	0.0188412
	nucleocytoplasmic transport	4	93	0.164075				3	68	0.195491			3	281	0.0185955			3	235	0.0463032
	cellular amino acid metabolic process	6	189	0.166673				4	68	0.0985147			4	281	0.0412504			4	235	0.0851803
	tRNA metabolic process	4	170	0.175144				5	68	0.0390395			5	281	0.0728188			5	235	0.12461
	mitotic cytokinesis	4	101	0.179428				6	68	0.012652			6	281	0.106409			6	235	0.15079
	regulation of mitotic cell cycle phase transition	5	167	0.182973				7	68	0.0034461			7	281	0.132311			7	235	0.155152
	mitochondrion organization	4	150	0.196369				8	68	0.000804852			8	281	0.14286			8	235	0.138524
	DNA replication	4	119	0.2005				9	68	0.000163669			9	281	0.136043			9	235	0.108998
	carbohydrate metabolic process	4	135	0.203938				10	68	2.93293e-05			10	281	0.115673			10	235	0.0765211
	microtubule cytoskeleton organization	3	73	0.208025				11	68	4.67655e-06			11	281	0.0886947			11	235	0.0484093
	DNA recombination	3	123	0.216211				12	68	6.68789e-07			12	281	0.0618369			12	235	0.0278248
	conjugation with cellular fusion	2	104	0.221568				13	68	8.63499e-08			13	281	0.0394713			13	235	0.0146314
	actin cytoskeleton organization	3	89	0.232035				14	68	1.0122e-08			14	281	0.0232034			14	235	0.00708016
	generation of precursor metabolites and energy	3	89	0.232035				15	68	1.08234e-09			15	281	0.0126258			15	235	0.00316884
	cell wall organization or biogenesis	3	99	0.235391				16	68	1.06005e-10			16	281	0.0063873			16	235	0.00131756
	protein folding	2	82	0.271633				17	68	9.54308e-12			17	281	0.00301585			17	235	0.000510893
	establishment or maintenance of cell polarity	2	74	0.282931				18	68	7.92103e-13			18	281	0.00133359			18	235	0.000185381
	protein modification by small protein conjugation or removal	2	71	0.28559				19	68	6.07813e-14			19	281	0.00055396			19	235	6.31388e-05
	protein glycosylation	2	67	0.287517				20	68	4.32189e-15			20	281	0.000216754			20	235	2.02399e-05
	snRNA metabolic process	1	19	0.360053
	organelle localization by membrane tethering	1	36	0.403699
	snoRNA metabolic process	1	33	0.405983
	apoptotic process	0	10	#NUM!
	cell adhesion	0	21	#NUM!
	metal ion homeostasis	0	60	#NUM!
	nitrogen cycle metabolic process	0	16	#NUM!
	peroxisome organization	0	22	#NUM!
	protein maturation	0	62	#NUM!
	telomere organization	0	43	#NUM!
	TOTAL	237	7795	-

## Sheet: Supplementary Figure 4c
Supplementary Figure 4c
			s-10	s-41	s-60	s-38	s-58	s-12	s-13	s-7	s-9	s-20	s-2	s-50	s-3	s-26	s-59	s-29	s-18	s-44	s-54	s-46	s-11	s-34	s-42	s-6	s-33	s-19	s-36	s-27	s-32	s-15	s-28	s-14	s-25	s-40	s-4	s-21	s-62	s-67	s-64	s-8	s-30	s-70	s-53	s-63	s-37	s-56	s-55
		Pseudotime	0	0.678191	0.741573	0.843345	0.8631	0.866317	0.868651	0.869119	0.930496	0.988637	1.08639	1.15306	2.31514	2.98326	3.2322	3.3575	3.39691	3.61683	3.63431	5.29302	5.32448	5.86259	6.00023	6.18654	6.28224	6.4412	6.65807	7.20245	7.47609	7.70035	7.73113	7.84523	8.56655	8.81421	9.1622	9.38784	9.41754	9.47827	9.50609	9.65356	10.2297	10.4064	10.4186	10.4382	10.4805	10.6087	11.6229
	gene_id	gene_name
	SPBC106.05c	tim11	2508.74	1.67	0.91	406.65	2147.13	0.79	0	2013.29	0	0	2282.77	948.67	0	3196.3	1323.78	0	24.15	3840.67	0	0	1.04	6.23	2355.89	3577.5	1.12	0	7114.97	0	0	9241.13	112.14	0	0	0	19.42	0	1.21	0	0	0	3865.68	0	0	0	0	3.1	0.47
	SPAC1834.04	hht1	405.69	0	0	18.33	579.64	0	0	11493.4	0	0.96	2.66	21.88	5.32	17.98	0.53	0	0.99	0	2181.13	4645.2	0	0.69	152.81	0	0	4375.67	0	0	47.15	0	24.97	0	0	0	0	0	0	0	0	1.25	0	0	0.43	0.62	0	1492.83	8.92
	SPAC227.06	SPAC227.06	7952.9	0.43	0	0	0.48	0	0	3978.67	0	0	414.07	164.63	0.81	0.81	0	0	0	0	0.47	0	0	0.53	0.38	0	1.14	0	0	0	0.55	2.11	0	0	0	0.67	0	0	0	0	0	0	0	0	0	0	0	0	3415.35
	SPAC1556.07	pmm1	4725.8	1.51	0	0.61	0	0.48	0	1349.98	0.65	0	1447.66	674.1	0	0	61.21	299.22	0	0	0.56	0	0	0	379.53	1489.51	0.67	0	1.06	3.99	0.65	0	10.48	0.64	0	0	0	0	0.73	0	0.64	0	6.14	3657.65	0	0	0	0	0.57
	SPBP4H10.15	SPBP4H10.15	480.83	0	0	160.77	236.85	0	1.25	0.32	0	0.22	257.3	125.28	0.48	3005.23	0	0	0.23	0.16	1086.4	0	0	0	5.46	0	0.17	0	0	304.63	0	0	0	0	0	0	0	0	0.19	0	0	0.57	0	0.21	0	0.44	0	0	0.15
	SPBP8B7.25	cyp4	1254.87	144.16	0	6981.1	2519.49	12.29	36.84	766.94	84.71	0	2666.09	1203.28	0	0	61.52	0	2.01	0	0	0	0	13.95	0.5	0.69	0	0	0	0	0	0	0	0.71	0	0	53.31	37.49	0.81	0	0.71	1.27	0	0	0.44	0	0.89	0	0
	SPBC1778.08c	arc3	1551.56	0.5	0.54	2116.08	0	0	32.69	1362.57	0	0	2088.23	491.28	77.21	0.95	2359.14	0.52	0	3196.28	28.97	2429.7	5207.71	6410.14	0.44	0	0	0	0	0	0	0	0	0	0	6.29	0	1.19	0	0	1127.49	0	0	0	0	0	0	0	0
	SPBC2G5.05	SPBC2G5.05	233.95	7.53	0.37	1536.19	466.87	0	40.17	831.11	0	50.05	1264.56	166.43	15.64	7.04	0	0.35	504.87	0	604.99	0.24	0	0	148.2	0	0.23	0	0	0	0	344.81	0	0	0	0	33.62	0.8	0.25	0	0	0	0.23	0.14	0	0.19	7.12	36.58	3.77
	SPAC29B12.03	spd1	2039.14	0	0	0.38	0.35	0	0.31	0	0	0	591.9	220.74	745.56	151.64	59.67	0.66	0	0	440.59	0.9	0	0	17.66	2147.16	0	13.69	724.6	4.38	0	1.57	1.01	0	0	0	667.59	0.75	0	0.93	0	0.71	0	0	0	0	0	0	1510.93
	SPBC16A3.15c	nda2	4086.33	0	0	217.59	0.28	0.23	30.79	1848.24	0	0.42	557.2	109.61	0	1153.8	0	0	691.49	0	3.86	0	0	0	0	0	0	0	0	0	0	0	0	0	0	0	0	0.58	0	0	0	0.55	0	0	0	0	0	0	0.28
[truncated: 17 more columns]

[truncated: 6 more sheets: Supplementary Figure 5a, Supplementary Figure 5c, Supplementary Figure 6a, Supplementary Figure 6c, Supplementary Figure 6d, Supplementary Figure 7a, b]
